# Supplementary material for: Arabidopsis FHY3 and FAR1 integrate light and strigolactone signaling to regulate branching
Source: Nat Commun. 2020 Apr 23;11:1955. doi: 10.1038/s41467-020-15893-7 (PMC7181604; doi:10.1038/s41467-020-15893-7)
Supplement: Supplementary file 3 — Source Data [file 41467_2020_15893_MOESM3_ESM.zip]

Archive with 2 entries (2 files):
- sourcedata.xlsx
- 213939_2_supp_4522273_q83gkp.pdf
