# Supplementary material for: Arabidopsis FHY3 and FAR1 integrate light and strigolactone signaling to regulate branching
Source: Nat Commun. 2020 Apr 23;11:1955. doi: 10.1038/s41467-020-15893-7 (PMC7181604; doi:10.1038/s41467-020-15893-7)
Supplement: Supplementary file 3 — Source Data [file 41467_2020_15893_MOESM3_ESM.zip › sourcedata.xlsx]

## Sheet: Figure 1b raw data
Raw data for Figure 1b (Quantification of the number of rosette branches)
	WL							EOD-FR
No.	WT	fhy3-11	far1-4	fhy3 far1	FHY3-OE		No.	WT	fhy3-11	far1-4	fhy3 far1	FHY3-OE
1	9	1	9	1	10		1	4	1	4	1	4
2	9	2	7	1	11		2	4	1	3	1	3
3	8	1	8	1	10		3	5	2	4	1	4
4	8	2	8	0	11		4	4	1	3	0	3
5	8	2	7	2	10		5	3	0	4	1	3
6	9	1	8	1	11		6	4	0	4	0	4
7	9	1	7	1	11		7	3	0	4	0	3
8	8	1	8	2	9		8	4	0	3	1	4
9	7	1	8	1	11		9	3	1	3	1	3
10	8	1	8	2	10		10	4	2	4	0	4
11	9	2	7	0	11		11	4	1	4	1	4
12	8	1	8	1	11		12	4	1	3	1	3
						p value	lwr	upr
				WL WT vs	WL fhy3-11	8.03805e-53	6.51569	7.48431
					WL far1-4	0.0886938	0.0990269	1.06764
					WL fhy3 far1	2.62545e-54	6.76569	7.73431
					WL FHY3-OE	1.53552e-14	-2.65097	-1.68236
					EOD-FR WT	2.18453e-35	4.01569	4.98431
					EOD-FR fhy3-11	9.39055e-56	7.01569	7.98431
					EOD-FR far1-4	2.28234e-37	4.26569	5.23431
					EOD-FR fhy3 far1	1.07008e-56	7.18236	8.15097
					EOD-FR FHY3-OE	5.13743e-38	4.34903	5.31764
				WL fhy3-11 vs	WL WT	8.03805e-53	-7.48431	-6.51569
					WL far1-4	3.43399e-49	-6.90097	-5.93236
					WL fhy3 far1	0.308556	-0.234306	0.734306
					WL FHY3-OE	1.65599e-64	-9.65097	-8.68236
					EOD-FR WT	1.15754e-17	-2.98431	-2.01569
					EOD-FR fhy3-11	0.0731431	0.0156936	0.984306
					EOD-FR far1-4	2.56568e-15	-2.73431	-1.76569
					EOD-FR fhy3 far1	0.0574197	0.18236	1.15097
					EOD-FR FHY3-OE	1.53552e-14	-2.65097	-1.68236
				WL far1-4 vs	WL WT	0.0886938	-1.06764	-0.0990269
					WL fhy3-11	3.43399e-49	5.93236	6.90097
					WL fhy3 far1	8.92961e-51	6.18236	7.15097
					WL FHY3-OE	5.19623e-20	-3.23431	-2.26569
					EOD-FR WT	1.5313e-30	3.43236	4.40097
					EOD-FR fhy3-11	2.56764e-52	6.43236	7.40097
					EOD-FR far1-4	1.17533e-32	3.68236	4.65097
					EOD-FR fhy3 far1	2.54299e-53	6.59903	7.56764
					EOD-FR FHY3-OE	2.38707e-33	3.76569	4.73431
				WL fhy3 far1 vs	WL WT	2.62545e-54	-7.73431	-6.76569
					WL fhy3-11	0.308556	-0.734306	0.234306
					WL far1-4	8.92961e-51	-7.15097	-6.18236
					WL FHY3-OE	1.05617e-65	-9.90097	-8.93236
					EOD-FR WT	5.19623e-20	-3.23431	-2.26569
					EOD-FR fhy3-11	0.308556	-0.234306	0.734306
					EOD-FR far1-4	1.15754e-17	-2.98431	-2.01569
					EOD-FR fhy3 far1	0.0910197	-0.0676397	0.900973
					EOD-FR FHY3-OE	7.02787e-17	-2.90097	-1.93236
				WL FHY3-OE vs	WL WT	1.53552e-14	1.68236	2.65097
					WL fhy3-11	1.65599e-64	8.68236	9.65097
					WL far1-4	5.19623e-20	2.26569	3.23431
					WL fhy3 far1	1.05617e-65	8.93236	9.90097
					EOD-FR WT	8.92961e-51	6.18236	7.15097
					EOD-FR fhy3-11	7.16962e-67	9.18236	10.151
					EOD-FR far1-4	2.56764e-52	6.43236	7.40097
					EOD-FR fhy3 far1	1.23361e-67	9.34903	10.3176
					EOD-FR FHY3-OE	8.03805e-53	6.51569	7.48431
				EOD-FR WT vs	WL WT	2.18453e-35	-4.98431	-4.01569
					WL fhy3-11	1.15754e-17	2.01569	2.98431
					WL far1-4	1.5313e-30	-4.40097	-3.43236
					WL fhy3 far1	5.19623e-20	2.26569	3.23431
					WL FHY3-OE	8.92961e-51	-7.15097	-6.18236
					EOD-FR fhy3-11	2.42963e-22	2.51569	3.48431
					EOD-FR far1-4	0.308556	-0.234306	0.734306
					EOD-FR fhy3 far1	7.06798e-24	2.68236	3.65097
					EOD-FR FHY3-OE	0.175356	-0.150973	0.81764
				EOD-FR fhy3-11 vs	WL WT	9.39055e-56	-7.98431	-7.01569
					WL fhy3-11	0.0731431	-0.984306	-0.0156936
					WL far1-4	2.56764e-52	-7.40097	-6.43236
					WL fhy3 far1	0.308556	-0.734306	0.234306
					WL FHY3-OE	7.16962e-67	-10.151	-9.18236
					EOD-FR WT	2.42963e-22	-3.48431	-2.51569
					EOD-FR far1-4	5.19623e-20	-3.23431	-2.26569
					EOD-FR fhy3 far1	0.496676	-0.31764	0.650973
					EOD-FR FHY3-OE	3.14194e-19	-3.15097	-2.18236
				EOD-FR far1-4 vs	WL WT	2.28234e-37	-5.23431	-4.26569
					WL fhy3-11	2.56568e-15	1.76569	2.73431
					WL far1-4	1.17533e-32	-4.65097	-3.68236
					WL fhy3 far1	1.15754e-17	2.01569	2.98431
					WL FHY3-OE	2.56764e-52	-7.40097	-6.43236
					EOD-FR WT	0.308556	-0.734306	0.234306
					EOD-FR fhy3-11	5.19623e-20	2.26569	3.23431
					EOD-FR fhy3 far1	1.4431e-21	2.43236	3.40097
					EOD-FR FHY3-OE	0.733756	-0.400973	0.56764
				EOD-FR fhy3 far1 vs	WL WT	1.07008e-56	-8.15097	-7.18236
					WL fhy3-11	0.0574197	-1.15097	-0.18236
					WL far1-4	2.54299e-53	-7.56764	-6.59903
					WL fhy3 far1	0.0910197	-0.900973	0.0676397
					WL FHY3-OE	1.23361e-67	-10.3176	-9.34903
					EOD-FR WT	7.06798e-24	-3.65097	-2.68236
					EOD-FR fhy3-11	0.496676	-0.650973	0.31764
					EOD-FR far1-4	1.4431e-21	-3.40097	-2.43236
					EOD-FR FHY3-OE	8.63354e-21	-3.31764	-2.34903
				EOD-FR FHY3-OE vs	WL WT	5.13743e-38	-5.31764	-4.34903
					WL fhy3-11	1.53552e-14	1.68236	2.65097
					WL far1-4	2.38707e-33	-4.73431	-3.76569
					WL fhy3 far1	7.02787e-17	1.93236	2.90097
					WL FHY3-OE	8.03805e-53	-7.48431	-6.51569
					EOD-FR WT	0.175356	-0.81764	0.150973
					EOD-FR fhy3-11	3.14194e-19	2.18236	3.15097
					EOD-FR far1-4	0.733756	-0.56764	0.400973
					EOD-FR fhy3 far1	8.63354e-21	2.34903	3.31764

## Sheet: Figure 1c raw data
Raw data for Figure 1c (The transcript levels of FHY3 and FAR1)
	Sample Name	Target Name	CT	deltCT	deltdelt CT				p value		WL-FHY3
	WL	FHY3	20.2173	0.864629	1.82087					EOD-FHY3	0.00851738
	WL	FHY3	20.3934	1.03325	2.04664
	WL	FHY3	20.0908	1.0209	2.02918
	WL	FAR1	22.1217	-0.273211	0.827476
	WL	FAR1	21.9777	-0.0432674	0.970455
	WL	FAR1	22.0235	-0.383258	0.766704				p value		WL-FAR1
	EOD-FR	FHY3	21.4653	0.54534	1.45936					EOD-FAR1	0.00411771
	EOD-FR	FHY3	21.4007	0.413924	1.33231
	EOD-FR	FHY3	21.5443	0.389152	1.30962
	EOD-FR	FAR1	22.6809	-0.784035	0.58074
	EOD-FR	FAR1	22.8818	-0.8461	0.556287
	EOD-FR	FAR1	22.0808	-0.661941	0.632027
	WL	PP2A	21.0819
	WL	PP2A	21.4267
	WL	PP2A	21.1116
	WL	PP2A	21.8485
	WL	PP2A	21.9344
	WL	PP2A	21.6402
	EOD-FR	PP2A	22.0107
	EOD-FR	PP2A	21.8146
	EOD-FR	PP2A	21.9334
	EOD-FR	PP2A	21.8968
	EOD-FR	PP2A	22.0357
	EOD-FR	PP2A	21.4188

## Sheet: Figure 1e raw data
Raw data for Figure 1e ( Relative fluorescence in pFHY3::YFP-FHY3 seedlings)
No.	WL	EOD-FR
1	5.38153	2.3043		p value		WL
2	5.67957	2.62439			EOD-FR	0.000366821
3	5.09688	3.20154
4	5.523	3.08372
5	4.8993	3.17633
6	5.98399	1.79807

## Sheet: Figure 2b raw data
Raw data for Figure 2b (Yeast one-hybrid assay for SPL9/15 binding to BRC1 promoter)
No.	AD+pLacZi2m	AD+pBRC1	AD+pBRC1m	SPL9+pLacZi2m	SPL9+pBRC1	SPL9+pBRC1m	SPL15+pLacZi2m	SPL15+pBRC1	SPL15+pBRC1m
1	47.1504	51.627	26.7019	49.7442	360.091	70.2476	52.9191	146.289	38.961
2	26.7739	33.4309	46.5363	28.1387	286.383	50.6065	28.1178	133.932	25.1967
3	27.3426	75.1849	32.158	23.002	379.681	24.0403	19.2751	189.916	43.4377
4	28.835	25.0147	27.7936	20.307	312.217	49.3835	38.4614	157.262	30.4399
5	29.866	49.7766	45.3604	25.7361	349.62	53.5875	40.5989	144.244	53.7377
6	30.9209	57.1862	29.4988	28.1057	288.96	26.9575	39.6537	180.234	65.7347
	LSD(L)
	sample		p value	lwr	upr
	AD+pLacZi2m vs	AD+pBRC1	0.130315	-38.9613	5.18462
		AD+pBRC1m	0.795308	-24.933	19.213
		SPL9+pLacZi2m	0.810615	-19.4313	24.7146
		SPL9+pBRC1	1.49793e-29	-319.75	-275.604
		SPL9+pBRC1m	0.208309	-36.063	8.08295
		SPL15+pLacZi2m	0.670728	-26.763	17.383
		SPL15+pBRC1	4.41095e-15	-148.903	-104.757
		SPL15+pBRC1m	0.316404	-33.1763	10.9696
	AD+pBRC1 vs	AD+pLacZi2m	0.130315	-5.18462	38.9613
		AD+pBRC1m	0.207087	-8.04462	36.1013
		SPL9+pLacZi2m	0.0814869	-2.54295	41.603
		SPL9+pBRC1	1.77444e-28	-302.861	-258.715
		SPL9+pBRC1m	0.792629	-19.1746	24.9713
		SPL15+pLacZi2m	0.27159	-9.87462	34.2713
		SPL15+pBRC1	4.70602e-13	-132.015	-87.8687
		SPL15+pBRC1m	0.600185	-16.288	27.858
	AD+pBRC1m vs	AD+pLacZi2m	0.795308	-19.213	24.933
		AD+pBRC1	0.207087	-36.1013	8.04462
		SPL9+pLacZi2m	0.618105	-16.5713	27.5746
		SPL9+pBRC1	2.25658e-29	-316.89	-272.744
		SPL9+pBRC1m	0.315256	-33.203	10.943
		SPL15+pLacZi2m	0.868131	-23.903	20.243
		SPL15+pBRC1	9.52007e-15	-146.043	-101.897
		SPL15+pBRC1m	0.455857	-30.3163	13.8296
	SPL9+pLacZi2m vs	AD+pLacZi2m	0.810615	-24.7146	19.4313
		AD+pBRC1	0.0814869	-41.603	2.54295
		AD+pBRC1m	0.618105	-27.5746	16.5713
		SPL9+pBRC1	1.0291e-29	-322.391	-278.245
		SPL9+pBRC1m	0.13611	-38.7046	5.44129
		SPL15+pLacZi2m	0.506915	-29.4046	14.7413
		SPL15+pBRC1	2.18439e-15	-151.545	-107.399
		SPL15+pBRC1m	0.216246	-35.818	8.32795
	SPL9+pBRC1 vs	AD+pLacZi2m	1.49793e-29	275.604	319.75
		AD+pBRC1	1.77444e-28	258.715	302.861
		AD+pBRC1m	2.25658e-29	272.744	316.89
		SPL9+pLacZi2m	1.0291e-29	278.245	322.391
		SPL9+pBRC1m	1.1504e-28	261.614	305.76
		SPL15+pLacZi2m	2.9385e-29	270.914	315.06
		SPL15+pBRC1	9.29241e-20	148.774	192.92
		SPL15+pBRC1m	7.50004e-29	264.5	308.646
	SPL9+pBRC1m vs	AD+pLacZi2m	0.208309	-8.08295	36.063
		AD+pBRC1	0.792629	-24.9713	19.1746
		AD+pBRC1m	0.315256	-10.943	33.203
		SPL9+pLacZi2m	0.13611	-5.44129	38.7046
		SPL9+pBRC1	1.1504e-28	-305.76	-261.614
		SPL15+pLacZi2m	0.400594	-12.773	31.373
		SPL15+pBRC1	2.06639e-13	-134.913	-90.767
		SPL15+pBRC1m	0.793444	-19.1863	24.9596
	SPL15+pLacZi2m vs	AD+pLacZi2m	0.670728	-17.383	26.763
		AD+pBRC1	0.27159	-34.2713	9.87462
		AD+pBRC1m	0.868131	-20.243	23.903
		SPL9+pLacZi2m	0.506915	-14.7413	29.4046
		SPL9+pBRC1	2.9385e-29	-315.06	-270.914
		SPL9+pBRC1m	0.400594	-31.373	12.773
		SPL15+pBRC1	1.5647e-14	-144.213	-100.067
		SPL15+pBRC1m	0.561336	-28.4863	15.6596
	SPL15+pBRC1 vs	AD+pLacZi2m	4.41095e-15	104.757	148.903
		AD+pBRC1	4.70602e-13	87.8687	132.015
		AD+pBRC1m	9.52007e-15	101.897	146.043
		SPL9+pLacZi2m	2.18439e-15	107.399	151.545
		SPL9+pBRC1	9.29241e-20	-192.92	-148.774
		SPL9+pBRC1m	2.06639e-13	90.767	134.913
		SPL15+pLacZi2m	1.5647e-14	100.067	144.213
		SPL15+pBRC1m	9.18404e-14	93.6537	137.8
	SPL15+pBRC1m vs	AD+pLacZi2m	0.316404	-10.9696	33.1763
		AD+pBRC1	0.600185	-27.858	16.288
		AD+pBRC1m	0.455857	-13.8296	30.3163
		SPL9+pLacZi2m	0.216246	-8.32795	35.818
		SPL9+pBRC1	7.50004e-29	-308.646	-264.5
		SPL9+pBRC1m	0.793444	-24.9596	19.1863
		SPL15+pLacZi2m	0.561336	-15.6596	28.4863
		SPL15+pBRC1	9.18404e-14	-137.8	-93.6537

## Sheet: Figure 2d raw data
Raw data for Figure 2d (ChIP-qPCR assay of SPL9/15 binding to BRC1 promoter)
	Target Name	Sample Name	Raw CT	Adjusted Ct	Sample Name	CT	Sample Name	CT	deltNoAbCT	deltChIPCT	deltdeltNoAbCT	deltdeltChIPCT	NoAb/Input%	ChIP/Input%
rSPL9-HA	S1	Input	30.1206	23.4766	NoAb	34.1646	ChIP	30.8737	-10.688	-7.39715	0.000606183	0.00593247	0.0606183	0.593247			rSPL9-HA	LSD(L)						rSPL15-HA	LSD(L)
rSPL9-HA	S1	Input	30.1422	23.4982	NoAb	33.8794	ChIP	30.7496	-10.3811	-7.25131	0.000749851	0.00656353	0.0749851	0.656353
rSPL9-HA	S1	Input	29.9284	23.2844	NoAb	35.1636	ChIP	30.6336	-11.8791	-7.34911	0.000265475	0.00613336	0.0265475	0.613336			target		p value	lwr	upr			target	p value		lwr	upr
rSPL9-HA	S2	Input	29.9017	23.2577	NoAb	35.54	ChIP	35.8191	-12.2824	-12.5615	0.000200743	0.000165434	0.0200743	0.0165434			S1-NoAb vs	S2-NoAb	0.132496	-0.00847943	0.0587499			S1-NoAb vs	S2-NoAb	0.302636	-0.00832601	0.0251409
rSPL9-HA	S2	Input	29.8799	23.2359	NoAb	35.1133	ChIP	34.4266	-11.8775	-11.1907	0.000265779	0.000427819	0.0265779	0.0427819				S3-NoAb	0.284401	-0.0160515	0.0511778				S3-NoAb	0.177509	-0.0055989	0.027868
rSPL9-HA	S2	Input	29.6914	23.0474	NoAb	34.3317	ChIP	34.3426	-11.2844	-11.2952	0.00040093	0.000397928	0.040093	0.0397928				PP2A-NoAb	0.635918	-0.0259623	0.041267				PP2A-NoAb	0.245777	-0.00722289	0.026244
rSPL9-HA	S3	Input	28.3315	21.6875	NoAb	32.6375	ChIP	33.6167	-10.9501	-11.9293	0.000505476	0.000256408	0.0505476	0.0256408				S1-ChIP	1.07693e-16	-0.600543	-0.533313				S1-ChIP	1.16732e-13	-0.197571	-0.164104
rSPL9-HA	S3	Input	28.6997	22.0557	NoAb	33.4324	ChIP	32.8564	-11.3767	-10.8007	0.00037608	0.000560615	0.037608	0.0560615				S2-ChIP	0.203767	-0.0126037	0.0546255				S2-ChIP	0.601027	-0.0125223	0.0209445
rSPL9-HA	S3	Input	29.0837	22.4397	NoAb	34.6361	ChIP	34.0593	-12.1965	-11.6196	0.000213059	0.000317806	0.0213059	0.0317806				S3-ChIP	0.32149	-0.017392	0.0498373				S3-ChIP	0.93917	-0.0173454	0.0161215
rSPL9-HA	PP2A	Input	29.0102	22.3662	NoAb	33.2274	ChIP	33.8941	-10.8612	-11.5279	0.0005376	0.000338662	0.05376	0.0338662				PP2A-ChIP	0.104747	-0.00634417	0.0608851				PP2A-ChIP	0.648992	-0.0130719	0.020395
rSPL9-HA	PP2A	Input	28.8611	22.2171	NoAb	34.1026	ChIP	33.5621	-11.8856	-11.345	0.000264293	0.000384423	0.0264293	0.0384423			S2-NoAb vs	S1-NoAb	0.132496	-0.0587499	0.00847943			S2-NoAb vs	S1-NoAb	0.302636	-0.0251409	0.00832601
rSPL9-HA	PP2A	Input	29.2605	22.6165	NoAb	33.3434	ChIP	36.2206	-10.7269	-13.6041	0.000590044	8.03101e-05	0.0590044	0.028031				S3-NoAb	0.63944	-0.0411867	0.0260425				S3-NoAb	0.734227	-0.0140063	0.0194605
																		PP2A-NoAb	0.28653	-0.0510975	0.0161318				PP2A-NoAb	0.890601	-0.0156303	0.0178366
	Target Name	Sample Name	Raw CT	Adjusted Ct	Sample Name	CT	Sample Name	CT	deltNoAbCT	deltChIPCT	deltdeltNoAbCT	deltdeltChIPCT	NoAb/Input%	ChIP/Input%				S1-ChIP	5.42146e-17	-0.625678	-0.558449				S1-ChIP	5.75258e-14	-0.205979	-0.172512
rSPL15-HA	S1	Input	28.2566	21.6126	NoAb	33.0272	ChIP	30.4287	-11.4146	-8.81611	0.000366324	0.00221863	0.0366324	0.221863				S2-ChIP	0.798104	-0.037739	0.0294903				S2-ChIP	0.602294	-0.0209298	0.0125371
rSPL15-HA	S1	Input	28.8181	22.1741	NoAb	32.9209	ChIP	31.0142	-10.7468	-8.84015	0.000581959	0.00218198	0.0581959	0.218198				S3-ChIP	0.581858	-0.0425272	0.0247021				S3-ChIP	0.270002	-0.0257528	0.00771409
rSPL15-HA	S1	Input	29.0812	22.4372	NoAb	34.0602	ChIP	31.2077	-11.623	-8.77053	0.000317047	0.00228985	0.0317047	0.228985				PP2A-ChIP	0.89456	-0.0314794	0.0357499				PP2A-ChIP	0.556101	-0.0214793	0.0119875
rSPL15-HA	S2	Input	28.748	22.104	NoAb	33.4713	ChIP	34.4862	-11.3673	-12.3822	0.000378521	0.000187325	0.0308521	0.0587325			S3-NoAb vs	S1-NoAb	0.284401	-0.0511778	0.0160515			S3-NoAb vs	S1-NoAb	0.177509	-0.027868	0.0055989
rSPL15-HA	S2	Input	29.1099	22.4659	NoAb	33.9511	ChIP	34.336	-11.4852	-11.8701	0.000348829	0.000267147	0.0348829	0.0267147				S2-NoAb	0.63944	-0.0260425	0.0411867				S2-NoAb	0.734227	-0.0194605	0.0140063
rSPL15-HA	S2	Input	29.3174	22.6734	NoAb	34.1302	ChIP	34.4525	-11.4568	-11.7792	0.000355758	0.000284525	0.0355758	0.0284525				PP2A-NoAb	0.54077	-0.0435254	0.0237039				PP2A-NoAb	0.83959	-0.0183574	0.0151094
rSPL15-HA	S3	Input	28.965	22.321	NoAb	34.3218	ChIP	33.1887	-12.0008	-10.8677	0.000244005	0.000535176	0.0244005	0.0535176				S1-ChIP	6.64642e-17	-0.618106	-0.550877				S1-ChIP	4.60205e-14	-0.208706	-0.175239
rSPL15-HA	S3	Input	29.1956	22.5516	NoAb	33.8363	ChIP	33.4068	-11.2848	-10.8552	0.000400819	0.000539819	0.0400819	0.0339819				S2-ChIP	0.830619	-0.0301669	0.0370624				S2-ChIP	0.393408	-0.0236569	0.00981
rSPL15-HA	S3	Input	28.692	22.048	NoAb	33.8173	ChIP	33.3047	-11.7693	-11.2567	0.00028647	0.000408693	0.028647	0.0408693				S3-ChIP	0.933679	-0.0349551	0.0322742				S3-ChIP	0.156163	-0.0284799	0.00498698
rSPL15-HA	PP2A	Input	28.6871	22.0431	NoAb	33.9542	ChIP	33.3206	-11.9111	-11.2775	0.000259664	0.000402855	0.0359664	0.0402855				PP2A-ChIP	0.549012	-0.0239073	0.043322				PP2A-ChIP	0.357855	-0.0242065	0.00926041
rSPL15-HA	PP2A	Input	28.6046	21.9606	NoAb	33.6828	ChIP	33.2098	-11.7221	-11.2491	0.000295999	0.000410847	0.0295999	0.0410847			PP2A-NoAb vs	S1-NoAb	0.635918	-0.041267	0.0259623			PP2A-NoAb vs	S1-NoAb	0.245777	-0.026244	0.00722289
rSPL15-HA	PP2A	Input	28.4952	21.8512	NoAb	33.9731	ChIP	33.3658	-12.122	-11.5146	0.000224351	0.000341783	0.0324351	0.0341783				S2-NoAb	0.28653	-0.0161318	0.0510975				S2-NoAb	0.890601	-0.0178366	0.0156303
																		S3-NoAb	0.54077	-0.0237039	0.0435254				S3-NoAb	0.83959	-0.0151094	0.0183574
																		S1-ChIP	8.71151e-17	-0.608195	-0.540966				S1-ChIP	5.25416e-14	-0.207082	-0.173615
																		S2-ChIP	0.41195	-0.0202561	0.0469732				S2-ChIP	0.511563	-0.0220329	0.011434
																		S3-ChIP	0.596307	-0.0250444	0.0421849				S3-ChIP	0.217977	-0.0268559	0.00661097
																		PP2A-ChIP	0.233859	-0.0139966	0.0532327				PP2A-ChIP	0.469433	-0.0225825	0.0108844
																	S1-ChIP vs	S1-NoAb	1.07693e-16	0.533313	0.600543			S1-ChIP vs	S1-NoAb	1.16732e-13	0.164104	0.197571
																		S2-NoAb	5.42146e-17	0.558449	0.625678				S2-NoAb	5.75258e-14	0.172512	0.205979
																		S3-NoAb	6.64642e-17	0.550877	0.618106				S3-NoAb	4.60205e-14	0.175239	0.208706
																		PP2A-NoAb	8.71151e-17	0.540966	0.608195				PP2A-NoAb	5.25416e-14	0.173615	0.207082
																		S2-ChIP	6.05573e-17	0.554324	0.621554				S2-ChIP	8.15837e-14	0.168315	0.201782
																		S3-ChIP	6.89234e-17	0.549536	0.616765				S3-ChIP	1.2305e-13	0.163492	0.196959
																		PP2A-ChIP	5.12116e-17	0.560584	0.627813				PP2A-ChIP	8.54511e-14	0.167766	0.201233
																	S2-ChIP vs	S1-NoAb	0.203767	-0.0546255	0.0126037			S2-ChIP vs	S1-NoAb	0.601027	-0.0209445	0.0125223
																		S2-NoAb	0.798104	-0.0294903	0.037739				S2-NoAb	0.602294	-0.0125371	0.0209298
																		S3-NoAb	0.830619	-0.0370624	0.0301669				S3-NoAb	0.393408	-0.00981	0.0236569
																		PP2A-NoAb	0.41195	-0.0469732	0.0202561				PP2A-NoAb	0.511563	-0.011434	0.0220329
																		S1-ChIP	6.05573e-17	-0.621554	-0.554324				S1-ChIP	8.15837e-14	-0.201782	-0.168315
																		S3-ChIP	0.766565	-0.0384029	0.0288264				S3-ChIP	0.549773	-0.0215565	0.0119104
																		PP2A-ChIP	0.698233	-0.0273551	0.0398742				PP2A-ChIP	0.945354	-0.017283	0.0161838
																	S3-ChIP vs	S1-NoAb	0.32149	-0.0498373	0.017392			S3-ChIP vs	S1-NoAb	0.93917	-0.0161215	0.0173454
																		S2-NoAb	0.581858	-0.0247021	0.0425272				S2-NoAb	0.270002	-0.00771409	0.0257528
																		S3-NoAb	0.933679	-0.0322742	0.0349551				S3-NoAb	0.156163	-0.00498698	0.0284799
																		PP2A-NoAb	0.596307	-0.0421849	0.0250444				PP2A-NoAb	0.217977	-0.00661097	0.0268559
																		S1-ChIP	6.89234e-17	-0.616765	-0.549536				S1-ChIP	1.2305e-13	-0.196959	-0.163492
																		S2-ChIP	0.766565	-0.0288264	0.0384029				S2-ChIP	0.549773	-0.0119104	0.0215565
																		PP2A-ChIP	0.495971	-0.0225668	0.0446625				PP2A-ChIP	0.595699	-0.01246	0.0210069
																	PP2A-ChIP vs	S1-NoAb	0.104747	-0.0608851	0.00634417			PP2A-ChIP vs	S1-NoAb	0.648992	-0.020395	0.0130719
																		S2-NoAb	0.89456	-0.0357499	0.0314794				S2-NoAb	0.556101	-0.0119875	0.0214793
																		S3-NoAb	0.549012	-0.043322	0.0239073				S3-NoAb	0.357855	-0.00926041	0.0242065
																		PP2A-NoAb	0.233859	-0.0532327	0.0139966				PP2A-NoAb	0.469433	-0.0108844	0.0225825
																		S1-ChIP	5.12116e-17	-0.627813	-0.560584				S1-ChIP	8.54511e-14	-0.201233	-0.167766
																		S2-ChIP	0.698233	-0.0398742	0.0273551				S2-ChIP	0.945354	-0.0161838	0.017283
																		S3-ChIP	0.495971	-0.0446625	0.0225668				S3-ChIP	0.595699	-0.0210069	0.01246

## Sheet: Figure 4c raw data
				Raw data for Figure 4c (ChIP-qPCR assay of FHY3 inhibiting the binding of SPL to BRC1 promoter)											LSD(L)
	Sample Name	Raw CT	Adjusted CT	Sample Name	CT	Sample Name	CT	deltWL-NoAbCT	deltWL-ChIPCT	deltdeltWL-NoAbCT	deltdeltWL-ChIPCT	NoAb/Input%	ChIP/Input%		genotype		p value	lwr	upr
fhy3far1	Input	30.8255	24.1815	WL-NoAb	34.4704	WL-ChIP	33.7689	-10.2889	-9.5874	0.000799348	0.00129988	0.0799348	0.129988		fhy3far1-WL-NoAb vs	fhy3far1-WL-ChIP	0.992402	-0.290354	0.287613
fhy3far1	Input	31.043	24.399	WL-NoAb	34.1509	WL-ChIP	34.5336	-9.75191	-10.1346	0.0011598	0.000889578	0.11598	0.0889578			fhy3far1-EOD-NoAb	0.876504	-0.311346	0.266621
fhy3far1	Input	30.9825	24.3385	WL-NoAb	34.7453	WL-ChIP	35.1736	-10.4068	-10.8351	0.000736605	0.000547394	0.0736605	0.0547394			fhy3far1-EOD-ChIP	0.537859	-0.377835	0.200132
fhy3far1	Input	31.3355	24.6915	EOD-NoAb	34.3317	EOD-ChIP	33.5951	-9.64015	-8.90356	0.00125322	0.00208815	0.125322	0.208815			FHY3OE-WL-NoAb	0.802933	-0.324904	0.253063
fhy3far1	Input	30.0539	23.4099	EOD-NoAb	33.7054	EOD-ChIP	32.2604	-10.2955	-8.85054	0.000795685	0.00216632	0.0795685	0.216632			FHY3OE-WL-ChIP	0.746865	-0.335455	0.242511
fhy3far1	Input	31.9297	25.2857	EOD-NoAb	34.8534	EOD-ChIP	35.105	-9.56772	-9.81936	0.00131773	0.00110682	0.131773	0.110682			FHY3OE-EOD-NoAb	0.829445	-0.319987	0.25798
FHY3-OE	Input	32.3082	25.6642	WL-NoAb	34.9575	WL-ChIP	35.4306	-9.29326	-9.76637	0.00159385	0.00114823	0.159385	0.114823			FHY3OE-EOD-ChIP	0.774336	-0.330257	0.24771
FHY3-OE	Input	31.8051	25.1611	WL-NoAb	34.8948	WL-ChIP	34.4827	-9.73373	-9.32158	0.00117451	0.00156287	0.117451	0.156287			rSPL9HA-WL-NoAb	0.869272	-0.312668	0.265299
FHY3-OE	Input	31.4508	24.8068	WL-NoAb	34.7654	WL-ChIP	34.3092	-9.9586	-9.50237	0.001005	0.0013788	0.1005	0.13788			rSPL9HA-WL-ChIP	3.99625e-20	-2.75494	-2.17697
FHY3-OE	Input	31.3356	24.6916	EOD-NoAb	34.7828	EOD-ChIP	34.1363	-10.0912	-9.44474	0.00091676	0.00143499	0.091676	0.143499			rSPL9HA-EOD-NoAb	0.553482	-0.37443	0.203537
FHY3-OE	Input	32.0605	25.4165	EOD-NoAb	34.9967	EOD-ChIP	34.6944	-9.58024	-9.27794	0.00130636	0.00161087	0.130636	0.161087			rSPL9HA-EOD-ChIP	1.56025e-29	-4.70719	-4.12922
FHY3-OE	Input	31.8694	25.2254	EOD-NoAb	34.703	EOD-ChIP	35.3624	-9.47755	-10.137	0.00140273	0.00088809	0.140273	0.088809			rSPL9HA/fhy3far1-WL-NoAb	0.987876	-0.29117	0.286797
rSPL9-HA	Input	31.0715	24.4275	WL-NoAb	34.223	WL-ChIP	29.7268	-9.79552	-5.29937	0.00112527	0.025394	0.112527	2.5394			rSPL9HA/fhy3far1-WL-ChIP	2.70852e-26	-3.92152	-3.34355
rSPL9-HA	Input	31.9516	25.3076	WL-NoAb	34.5527	WL-ChIP	30.7312	-9.24508	-5.42355	0.00164798	0.0232996	0.164798	2.32996			rSPL9HA/fhy3far1-EOD-NoAb	0.665199	-0.351321	0.226646
rSPL9-HA	Input	31.0175	24.3735	WL-NoAb	34.9989	WL-ChIP	29.5329	-10.6254	-5.15942	0.000633038	0.0279808	0.0633038	2.79808			rSPL9HA/fhy3far1-EOD-ChIP	4.42623e-35	-6.42764	-5.84967
rSPL9-HA	Input	31.3424	24.6984	EOD-NoAb	33.4066	EOD-ChIP	29.3011	-8.70827	-4.60272	0.00239083	0.041157	0.239083	4.1157			rSPL9HA/FHY3OE-WL-NoAb	0.80062	-0.325335	0.252632
rSPL9-HA	Input	31.9265	25.2825	EOD-NoAb	34.5375	EOD-ChIP	29.7162	-9.25507	-4.43371	0.00163662	0.0462723	0.163662	4.62723			rSPL9HA/FHY3OE-WL-ChIP	1.21237e-07	-1.20701	-0.629045
rSPL9-HA	Input	31.0215	24.3775	EOD-NoAb	34.0426	EOD-ChIP	28.764	-9.66515	-4.38647	0.00123169	0.0478125	0.123169	4.78125			rSPL9HA/FHY3OE-EOD-NoAb	0.77816	-0.329538	0.248429
rSPL9-HA/fhy3far1	Input	30.9428	24.2988	WL-NoAb	34.5816	WL-ChIP	29.1168	-10.2828	-4.81801	0.000802732	0.0354514	0.0802732	3.54514			rSPL9HA/FHY3OE-EOD-ChIP	1.05057e-17	-2.38874	-1.81077
rSPL9-HA/fhy3far1	Input	31.2557	24.6117	WL-NoAb	34.7046	WL-ChIP	29.2941	-10.0929	-4.68237	0.000915679	0.0389463	0.0915679	3.89463		fhy3far1-WL-ChIP vs	fhy3far1-WL-NoAb	0.992402	-0.287613	0.290354
rSPL9-HA/fhy3far1	Input	31.709	25.065	WL-NoAb	34.9702	WL-ChIP	29.8107	-9.90514	-4.74568	0.00104293	0.0372742	0.104293	3.72742			fhy3far1-EOD-NoAb	0.884014	-0.309976	0.267991
rSPL9-HA/fhy3far1	Input	31.4835	24.8395	EOD-NoAb	34.1474	EOD-ChIP	28.7654	-9.30792	-3.92593	0.00157775	0.0657926	0.157775	6.57926			fhy3far1-EOD-ChIP	0.544119	-0.376465	0.201502
rSPL9-HA/fhy3far1	Input	31.2913	24.6473	EOD-NoAb	34.4338	EOD-ChIP	28.6378	-9.7865	-3.99047	0.00113232	0.0629144	0.113232	6.29144			FHY3OE-WL-NoAb	0.810299	-0.323533	0.254434
rSPL9-HA/fhy3far1	Input	31.7472	25.1032	EOD-NoAb	34.177	EOD-ChIP	29.2074	-9.07373	-4.10412	0.00185581	0.0581484	0.185581	5.81484			FHY3OE-WL-ChIP	0.754075	-0.334085	0.243882
rSPL9-HA/FHY3-OE	Input	31.2193	24.5753	WL-NoAb	33.9979	WL-ChIP	30.9993	-9.42259	-6.424	0.00145719	0.0116462	0.145719	1.16462			FHY3OE-EOD-NoAb	0.83687	-0.318616	0.259351
rSPL9-HA/FHY3-OE	Input	31.3703	24.7263	WL-NoAb	34.6405	WL-ChIP	31.7445	-9.9142	-7.01815	0.00103641	0.00771485	0.103641	0.771485			FHY3OE-EOD-ChIP	0.781627	-0.328887	0.24908
rSPL9-HA/FHY3-OE	Input	31.7515	25.1075	WL-NoAb	34.7029	WL-ChIP	31.6303	-9.59541	-6.52276	0.00129269	0.0108756	0.129269	1.08756			rSPL9HA-WL-NoAb	0.87677	-0.311298	0.266669
rSPL9-HA/FHY3-OE	Input	31.9187	25.2747	EOD-NoAb	34.5796	EOD-ChIP	30.5381	-9.30492	-5.26342	0.00158103	0.0260348	0.158103	2.60348			rSPL9HA-WL-ChIP	4.07558e-20	-2.75357	-2.1756
rSPL9-HA/FHY3-OE	Input	31.6751	25.0311	EOD-NoAb	34.9001	EOD-ChIP	30.5102	-9.86903	-5.47914	0.00106936	0.0224189	0.106936	2.24189			rSPL9HA-EOD-NoAb	0.559834	-0.373059	0.204907
rSPL9-HA/FHY3-OE	Input	31.5768	24.9328	EOD-NoAb	34.5629	EOD-ChIP	30.7913	-9.6301	-5.85855	0.00126198	0.0172346	0.126198	1.72346			rSPL9HA-EOD-ChIP	1.57896e-29	-4.70582	-4.12785
																rSPL9HA/fhy3far1-WL-NoAb	0.995474	-0.2898	0.288167
																rSPL9HA/fhy3far1-WL-ChIP	2.74735e-26	-3.92015	-3.34218
																rSPL9HA/fhy3far1-EOD-NoAb	0.672109	-0.349951	0.228016
																rSPL9HA/fhy3far1-EOD-ChIP	4.46511e-35	-6.42627	-5.8483
																rSPL9HA/FHY3OE-WL-NoAb	0.80798	-0.323964	0.254002
																rSPL9HA/FHY3OE-WL-ChIP	1.25051e-07	-1.20564	-0.627675
																rSPL9HA/FHY3OE-EOD-NoAb	0.785462	-0.328167	0.2498
																rSPL9HA/FHY3OE-EOD-ChIP	1.07407e-17	-2.38737	-1.8094
															fhy3far1-EOD-NoAb vs	fhy3far1-WL-NoAb	0.876504	-0.266621	0.311346
																fhy3far1-WL-ChIP	0.884014	-0.267991	0.309976
																fhy3far1-EOD-ChIP	0.644451	-0.355472	0.222495
																FHY3OE-WL-NoAb	0.924934	-0.302541	0.275426
																FHY3OE-WL-ChIP	0.866951	-0.313093	0.264874
																FHY3OE-EOD-NoAb	0.952116	-0.297624	0.280343
																FHY3OE-EOD-ChIP	0.895446	-0.307894	0.270073
																rSPL9HA-WL-NoAb	0.992671	-0.290305	0.287662
																rSPL9HA-WL-ChIP	5.51373e-20	-2.73258	-2.15461
																rSPL9HA-EOD-NoAb	0.661452	-0.352067	0.2259
																rSPL9HA-EOD-ChIP	1.89613e-29	-4.68482	-4.10686
																rSPL9HA/fhy3far1-WL-NoAb	0.888492	-0.268807	0.30916
																rSPL9HA/fhy3far1-WL-ChIP	3.4187e-26	-3.89916	-3.32119
																rSPL9HA/fhy3far1-EOD-NoAb	0.781245	-0.328958	0.249009
																rSPL9HA/fhy3far1-EOD-ChIP	5.10641e-35	-6.40528	-5.82731
																rSPL9HA/FHY3OE-WL-NoAb	0.922555	-0.302972	0.274995
																rSPL9HA/FHY3OE-WL-ChIP	2.01051e-07	-1.18465	-0.606682
																rSPL9HA/FHY3OE-EOD-NoAb	0.8994	-0.307175	0.270792
																rSPL9HA/FHY3OE-EOD-ChIP	1.50924e-17	-2.36637	-1.78841
															fhy3far1-EOD-ChIP vs	fhy3far1-WL-NoAb	0.537859	-0.200132	0.377835
																fhy3far1-WL-ChIP	0.544119	-0.201502	0.376465
																fhy3far1-EOD-NoAb	0.644451	-0.222495	0.355472
																FHY3OE-WL-NoAb	0.713196	-0.236052	0.341915
																FHY3OE-WL-ChIP	0.768465	-0.246604	0.331363
																FHY3OE-EOD-NoAb	0.687944	-0.231135	0.346832
																FHY3OE-EOD-ChIP	0.741062	-0.241405	0.336561
																rSPL9HA-WL-NoAb	0.651027	-0.223817	0.35415
																rSPL9HA-WL-ChIP	1.4552e-19	-2.66609	-2.08812
																rSPL9HA-EOD-NoAb	0.981119	-0.285578	0.292389
																rSPL9HA-EOD-ChIP	3.40391e-29	-4.61834	-4.04037
																rSPL9HA/fhy3far1-WL-NoAb	0.547864	-0.202318	0.375648
																rSPL9HA/fhy3far1-WL-ChIP	6.88395e-26	-3.83267	-3.2547
																rSPL9HA/fhy3far1-EOD-NoAb	0.853829	-0.26247	0.315497
																rSPL9HA/fhy3far1-EOD-ChIP	7.83402e-35	-6.33879	-5.76082
																rSPL9HA/FHY3OE-WL-NoAb	0.715426	-0.236483	0.341484
																rSPL9HA/FHY3OE-WL-ChIP	9.05784e-07	-1.11816	-0.540193
																rSPL9HA/FHY3OE-EOD-NoAb	0.737296	-0.240686	0.337281
																rSPL9HA/FHY3OE-EOD-ChIP	4.50307e-17	-2.29989	-1.72192
															FHY3OE-WL-NoAb vs	fhy3far1-WL-NoAb	0.802933	-0.253063	0.324904
																fhy3far1-WL-ChIP	0.810299	-0.254434	0.323533
																fhy3far1-EOD-NoAb	0.924934	-0.275426	0.302541
																fhy3far1-EOD-ChIP	0.713196	-0.341915	0.236052
																FHY3OE-WL-ChIP	0.94154	-0.299535	0.278432
																FHY3OE-EOD-NoAb	0.972738	-0.284066	0.293901
																FHY3OE-EOD-ChIP	0.970321	-0.294337	0.28363
																rSPL9HA-WL-NoAb	0.932233	-0.276748	0.301219
																rSPL9HA-WL-ChIP	6.70922e-20	-2.71902	-2.14105
																rSPL9HA-EOD-NoAb	0.730878	-0.33851	0.239457
																rSPL9HA-EOD-ChIP	2.13498e-29	-4.67127	-4.0933
																rSPL9HA/fhy3far1-WL-NoAb	0.814694	-0.25525	0.322717
																rSPL9HA/fhy3far1-WL-ChIP	3.93948e-26	-3.8856	-3.30763
																rSPL9HA/fhy3far1-EOD-NoAb	0.854352	-0.315401	0.262566
																rSPL9HA/fhy3far1-EOD-ChIP	5.57003e-35	-6.39172	-5.81375
																rSPL9HA/FHY3OE-WL-NoAb	0.99761	-0.289414	0.288552
																rSPL9HA/FHY3OE-WL-ChIP	2.73261e-07	-1.17109	-0.593125
																rSPL9HA/FHY3OE-EOD-NoAb	0.974307	-0.293617	0.284349
																rSPL9HA/FHY3OE-EOD-ChIP	1.88239e-17	-2.35282	-1.77485
															FHY3OE-WL-ChIP vs	fhy3far1-WL-NoAb	0.746865	-0.242511	0.335455
																fhy3far1-WL-ChIP	0.754075	-0.243882	0.334085
																fhy3far1-EOD-NoAb	0.866951	-0.264874	0.313093
																fhy3far1-EOD-ChIP	0.768465	-0.331363	0.246604
																FHY3OE-WL-NoAb	0.94154	-0.278432	0.299535
																FHY3OE-EOD-NoAb	0.914389	-0.273514	0.304452
																FHY3OE-EOD-ChIP	0.971178	-0.283785	0.294182
																rSPL9HA-WL-NoAb	0.874179	-0.266196	0.311771
																rSPL9HA-WL-ChIP	7.82089e-20	-2.70847	-2.1305
																rSPL9HA-EOD-NoAb	0.786581	-0.327958	0.250009
																rSPL9HA-EOD-ChIP	2.34206e-29	-4.66072	-4.08275
																rSPL9HA/fhy3far1-WL-NoAb	0.75838	-0.244698	0.333269
																rSPL9HA/fhy3far1-WL-ChIP	4.40057e-26	-3.87505	-3.29708
																rSPL9HA/fhy3far1-EOD-NoAb	0.912202	-0.304849	0.273118
																rSPL9HA/fhy3far1-EOD-ChIP	5.96057e-35	-6.38117	-5.8032
																rSPL9HA/FHY3OE-WL-NoAb	0.943924	-0.278863	0.299104
																rSPL9HA/FHY3OE-WL-ChIP	3.47004e-07	-1.16054	-0.582573
																rSPL9HA/FHY3OE-EOD-NoAb	0.967192	-0.283066	0.294901
																rSPL9HA/FHY3OE-EOD-ChIP	2.23712e-17	-2.34226	-1.7643
															FHY3OE-EOD-NoAb vs	fhy3far1-WL-NoAb	0.829445	-0.25798	0.319987
																fhy3far1-WL-ChIP	0.83687	-0.259351	0.318616
																fhy3far1-EOD-NoAb	0.952116	-0.280343	0.297624
																fhy3far1-EOD-ChIP	0.687944	-0.346832	0.231135
																FHY3OE-WL-NoAb	0.972738	-0.293901	0.284066
																FHY3OE-WL-ChIP	0.914389	-0.304452	0.273514
																FHY3OE-EOD-ChIP	0.943097	-0.299254	0.278713
																rSPL9HA-WL-NoAb	0.959434	-0.281665	0.296302
																rSPL9HA-WL-ChIP	6.24769e-20	-2.72394	-2.14597
																rSPL9HA-EOD-NoAb	0.705395	-0.343427	0.23454
																rSPL9HA-EOD-ChIP	2.04498e-29	-4.67618	-4.09822
																rSPL9HA/fhy3far1-WL-NoAb	0.8413	-0.260167	0.3178
																rSPL9HA/fhy3far1-WL-ChIP	3.74181e-26	-3.89052	-3.31255
																rSPL9HA/fhy3far1-EOD-NoAb	0.82765	-0.320318	0.257649
																rSPL9HA/fhy3far1-EOD-ChIP	5.39709e-35	-6.39664	-5.81867
																rSPL9HA/FHY3OE-WL-NoAb	0.970349	-0.294332	0.283635
																rSPL9HA/FHY3OE-WL-ChIP	2.44475e-07	-1.17601	-0.598042
																rSPL9HA/FHY3OE-EOD-NoAb	0.947075	-0.298535	0.279432
																rSPL9HA/FHY3OE-EOD-ChIP	1.73723e-17	-2.35773	-1.77977
															FHY3OE-EOD-ChIP vs	fhy3far1-WL-NoAb	0.774336	-0.24771	0.330257
																fhy3far1-WL-ChIP	0.781627	-0.24908	0.328887
																fhy3far1-EOD-NoAb	0.895446	-0.270073	0.307894
																fhy3far1-EOD-ChIP	0.741062	-0.336561	0.241405
																FHY3OE-WL-NoAb	0.970321	-0.28363	0.294337
																FHY3OE-WL-ChIP	0.971178	-0.294182	0.283785
																FHY3OE-EOD-NoAb	0.943097	-0.278713	0.299254
																rSPL9HA-WL-NoAb	0.902714	-0.271395	0.306572
																rSPL9HA-WL-ChIP	7.25144e-20	-2.71367	-2.1357
																rSPL9HA-EOD-NoAb	0.758975	-0.333156	0.244811
																rSPL9HA-EOD-ChIP	2.23758e-29	-4.66591	-4.08795
																rSPL9HA/fhy3far1-WL-NoAb	0.78598	-0.249896	0.32807
																rSPL9HA/fhy3far1-WL-ChIP	4.16688e-26	-3.88025	-3.30228
																rSPL9HA/fhy3far1-EOD-NoAb	0.88362	-0.310048	0.267919
																rSPL9HA/fhy3far1-EOD-ChIP	5.76477e-35	-6.38637	-5.8084
																rSPL9HA/FHY3OE-WL-NoAb	0.97271	-0.284061	0.293906
																rSPL9HA/FHY3OE-WL-ChIP	3.08471e-07	-1.16574	-0.587771
																rSPL9HA/FHY3OE-EOD-NoAb	0.996012	-0.288264	0.289703
																rSPL9HA/FHY3OE-EOD-ChIP	2.05454e-17	-2.34746	-1.7695
															rSPL9HA-WL-NoAb vs	fhy3far1-WL-NoAb	0.869272	-0.265299	0.312668
																fhy3far1-WL-ChIP	0.87677	-0.266669	0.311298
																fhy3far1-EOD-NoAb	0.992671	-0.287662	0.290305
																fhy3far1-EOD-ChIP	0.651027	-0.35415	0.223817
																FHY3OE-WL-NoAb	0.932233	-0.301219	0.276748
																FHY3OE-WL-ChIP	0.874179	-0.311771	0.266196
																FHY3OE-EOD-NoAb	0.959434	-0.296302	0.281665
																FHY3OE-EOD-ChIP	0.902714	-0.306572	0.271395
																rSPL9HA-WL-ChIP	5.62002e-20	-2.73125	-2.15329
																rSPL9HA-EOD-NoAb	0.6681	-0.350745	0.227222
																rSPL9HA-EOD-ChIP	1.91815e-29	-4.6835	-4.10554
																rSPL9HA/fhy3far1-WL-NoAb	0.881242	-0.267485	0.310482
																rSPL9HA/fhy3far1-WL-ChIP	3.46621e-26	-3.89784	-3.31987
																rSPL9HA/fhy3far1-EOD-NoAb	0.788296	-0.327637	0.25033
																rSPL9HA/fhy3far1-EOD-ChIP	5.14981e-35	-6.40396	-5.82599
																rSPL9HA/FHY3OE-WL-NoAb	0.929852	-0.30165	0.276317
																rSPL9HA/FHY3OE-WL-ChIP	2.07155e-07	-1.18333	-0.60536
																rSPL9HA/FHY3OE-EOD-NoAb	0.906673	-0.305853	0.272114
																rSPL9HA/FHY3OE-EOD-ChIP	1.54203e-17	-2.36505	-1.78709
															rSPL9HA-WL-ChIP vs	fhy3far1-WL-NoAb	3.99625e-20	2.17697	2.75494
																fhy3far1-WL-ChIP	4.07558e-20	2.1756	2.75357
																fhy3far1-EOD-NoAb	5.51373e-20	2.15461	2.73258
																fhy3far1-EOD-ChIP	1.4552e-19	2.08812	2.66609
																FHY3OE-WL-NoAb	6.70922e-20	2.14105	2.71902
																FHY3OE-WL-ChIP	7.82089e-20	2.1305	2.70847
																FHY3OE-EOD-NoAb	6.24769e-20	2.14597	2.72394
																FHY3OE-EOD-ChIP	7.25144e-20	2.1357	2.71367
																rSPL9HA-WL-NoAb	5.62002e-20	2.15329	2.73125
																rSPL9HA-EOD-NoAb	1.38395e-19	2.09153	2.66949
																rSPL9HA-EOD-ChIP	1.20552e-16	-2.24123	-1.66326
																rSPL9HA/fhy3far1-WL-NoAb	4.1236e-20	2.17479	2.75275
																rSPL9HA/fhy3far1-WL-ChIP	4.82194e-10	-1.45557	-0.877599
																rSPL9HA/fhy3far1-EOD-NoAb	9.85802e-20	2.11463	2.6926
																rSPL9HA/fhy3far1-EOD-ChIP	1.7885e-26	-3.96168	-3.38372
																rSPL9HA/FHY3OE-WL-NoAb	6.7513e-20	2.14062	2.71859
																rSPL9HA/FHY3OE-WL-ChIP	1.86531e-13	1.25894	1.83691
																rSPL9HA/FHY3OE-EOD-NoAb	7.17606e-20	2.13642	2.71439
																rSPL9HA/FHY3OE-EOD-ChIP	0.0543102	0.0772193	0.655186
															rSPL9HA-EOD-NoAb vs	fhy3far1-WL-NoAb	0.553482	-0.203537	0.37443
																fhy3far1-WL-ChIP	0.559834	-0.204907	0.373059
																fhy3far1-EOD-NoAb	0.661452	-0.2259	0.352067
																fhy3far1-EOD-ChIP	0.981119	-0.292389	0.285578
																FHY3OE-WL-NoAb	0.730878	-0.239457	0.33851
																FHY3OE-WL-ChIP	0.786581	-0.250009	0.327958
																FHY3OE-EOD-NoAb	0.705395	-0.23454	0.343427
																FHY3OE-EOD-ChIP	0.758975	-0.244811	0.333156
																rSPL9HA-WL-NoAb	0.6681	-0.227222	0.350745
																rSPL9HA-WL-ChIP	1.38395e-19	-2.66949	-2.09153
																rSPL9HA-EOD-ChIP	3.30277e-29	-4.62174	-4.04377
																rSPL9HA/fhy3far1-WL-NoAb	0.563634	-0.205723	0.372243
																rSPL9HA/fhy3far1-WL-ChIP	6.63969e-26	-3.83608	-3.25811
																rSPL9HA/fhy3far1-EOD-NoAb	0.872423	-0.265875	0.312092
																rSPL9HA/fhy3far1-EOD-ChIP	7.66334e-35	-6.34219	-5.76423
																rSPL9HA/FHY3OE-WL-NoAb	0.733127	-0.239888	0.338079
																rSPL9HA/FHY3OE-WL-ChIP	8.38609e-07	-1.12157	-0.543599
																rSPL9HA/FHY3OE-EOD-NoAb	0.75518	-0.244091	0.333876
																rSPL9HA/FHY3OE-EOD-ChIP	4.25537e-17	-2.30329	-1.72532
															rSPL9HA-EOD-ChIP vs	fhy3far1-WL-NoAb	1.56025e-29	4.12922	4.70719
																fhy3far1-WL-ChIP	1.57896e-29	4.12785	4.70582
																fhy3far1-EOD-NoAb	1.89613e-29	4.10686	4.68482
																fhy3far1-EOD-ChIP	3.40391e-29	4.04037	4.61834
																FHY3OE-WL-NoAb	2.13498e-29	4.0933	4.67127
																FHY3OE-WL-ChIP	2.34206e-29	4.08275	4.66072
																FHY3OE-EOD-NoAb	2.04498e-29	4.09822	4.67618
																FHY3OE-EOD-ChIP	2.23758e-29	4.08795	4.66591
																rSPL9HA-WL-NoAb	1.91815e-29	4.10554	4.6835
																rSPL9HA-WL-ChIP	1.20552e-16	1.66326	2.24123
																rSPL9HA-EOD-NoAb	3.30277e-29	4.04377	4.62174
																rSPL9HA/fhy3far1-WL-NoAb	1.59021e-29	4.12703	4.705
																rSPL9HA/fhy3far1-WL-ChIP	2.42113e-06	0.496682	1.07465
																rSPL9HA/fhy3far1-EOD-NoAb	2.69289e-29	4.06688	4.64485
																rSPL9HA/fhy3far1-EOD-ChIP	7.18651e-15	-2.00944	-1.43147
																rSPL9HA/FHY3OE-WL-NoAb	2.14306e-29	4.09287	4.67084
																rSPL9HA/FHY3OE-WL-ChIP	1.09521e-25	3.21119	3.78916
																rSPL9HA/FHY3OE-EOD-NoAb	2.22351e-29	4.08867	4.66663
																rSPL9HA/FHY3OE-EOD-ChIP	3.48482e-19	2.02947	2.60743
															rSPL9HA/fhy3far1-WL-NoAb vs	fhy3far1-WL-NoAb	0.987876	-0.286797	0.29117
																fhy3far1-WL-ChIP	0.995474	-0.288167	0.2898
																fhy3far1-EOD-NoAb	0.888492	-0.30916	0.268807
																fhy3far1-EOD-ChIP	0.547864	-0.375648	0.202318
																FHY3OE-WL-NoAb	0.814694	-0.322717	0.25525
																FHY3OE-WL-ChIP	0.75838	-0.333269	0.244698
																FHY3OE-EOD-NoAb	0.8413	-0.3178	0.260167
																FHY3OE-EOD-ChIP	0.78598	-0.32807	0.249896
																rSPL9HA-WL-NoAb	0.881242	-0.310482	0.267485
																rSPL9HA-WL-ChIP	4.1236e-20	-2.75275	-2.17479
																rSPL9HA-EOD-NoAb	0.563634	-0.372243	0.205723
																rSPL9HA-EOD-ChIP	1.59021e-29	-4.705	-4.12703
																rSPL9HA/fhy3far1-WL-ChIP	2.77074e-26	-3.91934	-3.34137
																rSPL9HA/fhy3far1-EOD-NoAb	0.676238	-0.349135	0.228832
																rSPL9HA/fhy3far1-EOD-ChIP	4.48843e-35	-6.42545	-5.84749
																rSPL9HA/FHY3OE-WL-NoAb	0.812372	-0.323148	0.254819
																rSPL9HA/FHY3OE-WL-ChIP	1.2738e-07	-1.20483	-0.626859
																rSPL9HA/FHY3OE-EOD-NoAb	0.789821	-0.327351	0.250616
																rSPL9HA/FHY3OE-EOD-ChIP	1.08832e-17	-2.38655	-1.80858
															rSPL9HA/fhy3far1-WL-ChIP vs	fhy3far1-WL-NoAb	2.70852e-26	3.34355	3.92152
																fhy3far1-WL-ChIP	2.74735e-26	3.34218	3.92015
																fhy3far1-EOD-NoAb	3.4187e-26	3.32119	3.89916
																fhy3far1-EOD-ChIP	6.88395e-26	3.2547	3.83267
																FHY3OE-WL-NoAb	3.93948e-26	3.30763	3.8856
																FHY3OE-WL-ChIP	4.40057e-26	3.29708	3.87505
																FHY3OE-EOD-NoAb	3.74181e-26	3.31255	3.89052
																FHY3OE-EOD-ChIP	4.16688e-26	3.30228	3.88025
																rSPL9HA-WL-NoAb	3.46621e-26	3.31987	3.89784
																rSPL9HA-WL-ChIP	4.82194e-10	0.877599	1.45557
																rSPL9HA-EOD-NoAb	6.63969e-26	3.25811	3.83608
																rSPL9HA-EOD-ChIP	2.42113e-06	-1.07465	-0.496682
																rSPL9HA/fhy3far1-WL-NoAb	2.77074e-26	3.34137	3.91934
																rSPL9HA/fhy3far1-EOD-NoAb	5.20023e-26	3.28122	3.85918
																rSPL9HA/fhy3far1-EOD-ChIP	2.25437e-20	-2.7951	-2.21713
																rSPL9HA/FHY3OE-WL-NoAb	3.95732e-26	3.3072	3.88517
																rSPL9HA/FHY3OE-WL-ChIP	1.29097e-21	2.42553	3.00349
																rSPL9HA/FHY3OE-EOD-NoAb	4.13556e-26	3.303	3.88097
																rSPL9HA/FHY3OE-EOD-ChIP	2.50483e-13	1.2438	1.82177
															rSPL9HA/fhy3far1-EOD-NoAb vs	fhy3far1-WL-NoAb	0.665199	-0.226646	0.351321
																fhy3far1-WL-ChIP	0.672109	-0.228016	0.349951
																fhy3far1-EOD-NoAb	0.781245	-0.249009	0.328958
																fhy3far1-EOD-ChIP	0.853829	-0.315497	0.26247
																FHY3OE-WL-NoAb	0.854352	-0.262566	0.315401
																FHY3OE-WL-ChIP	0.912202	-0.273118	0.304849
																FHY3OE-EOD-NoAb	0.82765	-0.257649	0.320318
																FHY3OE-EOD-ChIP	0.88362	-0.267919	0.310048
																rSPL9HA-WL-NoAb	0.788296	-0.25033	0.327637
																rSPL9HA-WL-ChIP	9.85802e-20	-2.6926	-2.11463
																rSPL9HA-EOD-NoAb	0.872423	-0.312092	0.265875
																rSPL9HA-EOD-ChIP	2.69289e-29	-4.64485	-4.06688
																rSPL9HA/fhy3far1-WL-NoAb	0.676238	-0.228832	0.349135
																rSPL9HA/fhy3far1-WL-ChIP	5.20023e-26	-3.85918	-3.28122
																rSPL9HA/fhy3far1-EOD-ChIP	6.60134e-35	-6.3653	-5.78734
																rSPL9HA/FHY3OE-WL-NoAb	0.856702	-0.262997	0.31497
																rSPL9HA/FHY3OE-WL-ChIP	4.97006e-07	-1.14467	-0.566707
																rSPL9HA/FHY3OE-EOD-NoAb	0.879677	-0.2672	0.310767
																rSPL9HA/FHY3OE-EOD-ChIP	2.90355e-17	-2.3264	-1.74843
															rSPL9HA/fhy3far1-EOD-ChIP vs	fhy3far1-WL-NoAb	4.42623e-35	5.84967	6.42764
																fhy3far1-WL-ChIP	4.46511e-35	5.8483	6.42627
																fhy3far1-EOD-NoAb	5.10641e-35	5.82731	6.40528
																fhy3far1-EOD-ChIP	7.83402e-35	5.76082	6.33879
																FHY3OE-WL-NoAb	5.57003e-35	5.81375	6.39172
																FHY3OE-WL-ChIP	5.96057e-35	5.8032	6.38117
																FHY3OE-EOD-NoAb	5.39709e-35	5.81867	6.39664
																FHY3OE-EOD-ChIP	5.76477e-35	5.8084	6.38637
																rSPL9HA-WL-NoAb	5.14981e-35	5.82599	6.40396
																rSPL9HA-WL-ChIP	1.7885e-26	3.38372	3.96168
																rSPL9HA-EOD-NoAb	7.66334e-35	5.76423	6.34219
																rSPL9HA-EOD-ChIP	7.18651e-15	1.43147	2.00944
																rSPL9HA/fhy3far1-WL-NoAb	4.48843e-35	5.84749	6.42545
																rSPL9HA/fhy3far1-WL-ChIP	2.25437e-20	2.21713	2.7951
																rSPL9HA/fhy3far1-EOD-NoAb	6.60134e-35	5.78734	6.3653
																rSPL9HA/FHY3OE-WL-NoAb	5.58545e-35	5.81332	6.39129
																rSPL9HA/FHY3OE-WL-ChIP	2.46277e-32	4.93165	5.50961
																rSPL9HA/FHY3OE-EOD-NoAb	5.73821e-35	5.80912	6.38709
																rSPL9HA/FHY3OE-EOD-ChIP	4.84956e-28	3.74992	4.32789
															rSPL9HA/FHY3OE-WL-NoAb vs	fhy3far1-WL-NoAb	0.80062	-0.252632	0.325335
																fhy3far1-WL-ChIP	0.80798	-0.254002	0.323964
																fhy3far1-EOD-NoAb	0.922555	-0.274995	0.302972
																fhy3far1-EOD-ChIP	0.715426	-0.341484	0.236483
																FHY3OE-WL-NoAb	0.99761	-0.288552	0.289414
																FHY3OE-WL-ChIP	0.943924	-0.299104	0.278863
																FHY3OE-EOD-NoAb	0.970349	-0.283635	0.294332
																FHY3OE-EOD-ChIP	0.97271	-0.293906	0.284061
																rSPL9HA-WL-NoAb	0.929852	-0.276317	0.30165
																rSPL9HA-WL-ChIP	6.7513e-20	-2.71859	-2.14062
																rSPL9HA-EOD-NoAb	0.733127	-0.338079	0.239888
																rSPL9HA-EOD-ChIP	2.14306e-29	-4.67084	-4.09287
																rSPL9HA/fhy3far1-WL-NoAb	0.812372	-0.254819	0.323148
																rSPL9HA/fhy3far1-WL-ChIP	3.95732e-26	-3.88517	-3.3072
																rSPL9HA/fhy3far1-EOD-NoAb	0.856702	-0.31497	0.262997
																rSPL9HA/fhy3far1-EOD-ChIP	5.58545e-35	-6.39129	-5.81332
																rSPL9HA/FHY3OE-WL-ChIP	2.75941e-07	-1.17066	-0.592694
																rSPL9HA/FHY3OE-EOD-NoAb	0.976696	-0.293186	0.28478
																rSPL9HA/FHY3OE-EOD-ChIP	1.89569e-17	-2.35239	-1.77442
															rSPL9HA/FHY3OE-WL-ChIP vs	fhy3far1-WL-NoAb	1.21237e-07	0.629045	1.20701
																fhy3far1-WL-ChIP	1.25051e-07	0.627675	1.20564
																fhy3far1-EOD-NoAb	2.01051e-07	0.606682	1.18465
																fhy3far1-EOD-ChIP	9.05784e-07	0.540193	1.11816
																FHY3OE-WL-NoAb	2.73261e-07	0.593125	1.17109
																FHY3OE-WL-ChIP	3.47004e-07	0.582573	1.16054
																FHY3OE-EOD-NoAb	2.44475e-07	0.598042	1.17601
																FHY3OE-EOD-ChIP	3.08471e-07	0.587771	1.16574
																rSPL9HA-WL-NoAb	2.07155e-07	0.60536	1.18333
																rSPL9HA-WL-ChIP	1.86531e-13	-1.83691	-1.25894
																rSPL9HA-EOD-NoAb	8.38609e-07	0.543599	1.12157
																rSPL9HA-EOD-ChIP	1.09521e-25	-3.78916	-3.21119
																rSPL9HA/fhy3far1-WL-NoAb	1.2738e-07	0.626859	1.20483
																rSPL9HA/fhy3far1-WL-ChIP	1.29097e-21	-3.00349	-2.42553
																rSPL9HA/fhy3far1-EOD-NoAb	4.97006e-07	0.566707	1.14467
																rSPL9HA/fhy3far1-EOD-ChIP	2.46277e-32	-5.50961	-4.93165
																rSPL9HA/FHY3OE-WL-NoAb	2.75941e-07	0.592694	1.17066
																rSPL9HA/FHY3OE-EOD-NoAb	3.03488e-07	0.588491	1.16646
																rSPL9HA/FHY3OE-EOD-ChIP	3.47267e-10	-1.47071	-0.892742
															rSPL9HA/FHY3OE-EOD-NoAb vs	fhy3far1-WL-NoAb	0.77816	-0.248429	0.329538
																fhy3far1-WL-ChIP	0.785462	-0.2498	0.328167
																fhy3far1-EOD-NoAb	0.8994	-0.270792	0.307175
																fhy3far1-EOD-ChIP	0.737296	-0.337281	0.240686
																FHY3OE-WL-NoAb	0.974307	-0.284349	0.293617
																FHY3OE-WL-ChIP	0.967192	-0.294901	0.283066
																FHY3OE-EOD-NoAb	0.947075	-0.279432	0.298535
																FHY3OE-EOD-ChIP	0.996012	-0.289703	0.288264
																rSPL9HA-WL-NoAb	0.906673	-0.272114	0.305853
																rSPL9HA-WL-ChIP	7.17606e-20	-2.71439	-2.13642
																rSPL9HA-EOD-NoAb	0.75518	-0.333876	0.244091
																rSPL9HA-EOD-ChIP	2.22351e-29	-4.66663	-4.08867
																rSPL9HA/fhy3far1-WL-NoAb	0.789821	-0.250616	0.327351
																rSPL9HA/fhy3far1-WL-ChIP	4.13556e-26	-3.88097	-3.303
																rSPL9HA/fhy3far1-EOD-NoAb	0.879677	-0.310767	0.2672
																rSPL9HA/fhy3far1-EOD-ChIP	5.73821e-35	-6.38709	-5.80912
																rSPL9HA/FHY3OE-WL-NoAb	0.976696	-0.28478	0.293186
																rSPL9HA/FHY3OE-WL-ChIP	3.03488e-07	-1.16646	-0.588491
																rSPL9HA/FHY3OE-EOD-ChIP	2.03051e-17	-2.34818	-1.77022
															rSPL9HA/FHY3OE-EOD-ChIP vs	fhy3far1-WL-NoAb	1.05057e-17	1.81077	2.38874
																fhy3far1-WL-ChIP	1.07407e-17	1.8094	2.38737
																fhy3far1-EOD-NoAb	1.50924e-17	1.78841	2.36637
																fhy3far1-EOD-ChIP	4.50307e-17	1.72192	2.29989
																FHY3OE-WL-NoAb	1.88239e-17	1.77485	2.35282
																FHY3OE-WL-ChIP	2.23712e-17	1.7643	2.34226
																FHY3OE-EOD-NoAb	1.73723e-17	1.77977	2.35773
																FHY3OE-EOD-ChIP	2.05454e-17	1.7695	2.34746
																rSPL9HA-WL-NoAb	1.54203e-17	1.78709	2.36505
																rSPL9HA-WL-ChIP	0.0543102	-0.655186	-0.0772193
																rSPL9HA-EOD-NoAb	4.25537e-17	1.72532	2.30329
																rSPL9HA-EOD-ChIP	3.48482e-19	-2.60743	-2.02947
																rSPL9HA/fhy3far1-WL-NoAb	1.08832e-17	1.80858	2.38655
																rSPL9HA/fhy3far1-WL-ChIP	2.50483e-13	-1.82177	-1.2438
																rSPL9HA/fhy3far1-EOD-NoAb	2.90355e-17	1.74843	2.3264
																rSPL9HA/fhy3far1-EOD-ChIP	4.84956e-28	-4.32789	-3.74992
																rSPL9HA/FHY3OE-WL-NoAb	1.89569e-17	1.77442	2.35239
																rSPL9HA/FHY3OE-WL-ChIP	3.47267e-10	0.892742	1.47071
																rSPL9HA/FHY3OE-EOD-NoAb	2.03051e-17	1.77022	2.34818

## Sheet: Figure 4f raw data
				Raw data for Figure 4f (Quantification of the number of rosette branches)
No	WT	fhy3far1	FHY3-OE	spl9spl15	rSPL9-OE	fhy3far1/spl9spl15	FHY3-OE/spl9spl15		LSD(L)
1	9	1	11	11	5	11	13		genotype		p value	lwr	upr
2	6	1	10	12	4	12	13		WT vs	fhy3far1	1.74936e-36	6.47525	7.69141
3	8	1	9	13	6	11	12			FHY3-OE	5.8527e-09	-2.60808	-1.39192
4	7	2	10	12	5	11	13			spl9spl15	8.09708e-20	-4.35808	-3.14192
5	9	1	9	10	4	11	12			rSPL9-OE	2.54237e-19	3.05859	4.27475
6	8	1	11	13	5	11	13			fhy3far1/spl9spl15	3.49286e-14	-3.44141	-2.22525
7	8	0	10	12	4	11	13			FHY3-OE/spl9spl15	1.01725e-22	-4.85808	-3.64192
8	9	0	11	12	4	11	13		fhy3far1 vs	WT	1.74936e-36	-7.69141	-6.47525
9	8	1	9	13	5	11	11			FHY3-OE	5.7126e-44	-9.69141	-8.47525
10	9	2	11	11	4	10	12			spl9spl15	1.82942e-49	-11.4414	-10.2253
11	9	1	11	12	4	11	12			rSPL9-OE	8.25977e-18	-4.02475	-2.80859
12	8	2	10	12	4	11	12			fhy3far1/spl9spl15	1.0858e-46	-10.5247	-9.30859
										FHY3-OE/spl9spl15	6.85164e-51	-11.9414	-10.7253
									FHY3-OE vs	WT	5.8527e-09	1.39192	2.60808
										fhy3far1	5.7126e-44	8.47525	9.69141
										spl9spl15	1.85327e-07	-2.35808	-1.14192
										rSPL9-OE	3.8142e-30	5.05859	6.27475
										fhy3far1/spl9spl15	0.0678705	-1.44141	-0.225254
										FHY3-OE/spl9spl15	1.65917e-10	-2.85808	-1.64192
									spl9spl15 vs	WT	8.09708e-20	3.14192	4.35808
										fhy3far1	1.82942e-49	10.2253	11.4414
										FHY3-OE	1.85327e-07	1.14192	2.35808
										rSPL9-OE	7.72197e-38	6.80859	8.02475
										fhy3far1/spl9spl15	0.0636173	0.308587	1.52475
										FHY3-OE/spl9spl15	0.105642	-1.10808	0.10808
									rSPL9-OE vs	WT	2.54237e-19	-4.27475	-3.05859
										fhy3far1	8.25977e-18	2.80859	4.02475
										FHY3-OE	3.8142e-30	-6.27475	-5.05859
										spl9spl15	7.72197e-38	-8.02475	-6.80859
										fhy3far1/spl9spl15	5.41624e-34	-7.10808	-5.89192
										FHY3-OE/spl9spl15	8.72753e-40	-8.52475	-7.30859
									fhy3far1/spl9spl15 vs	WT	3.49286e-14	2.22525	3.44141
										fhy3far1	1.0858e-46	9.30859	10.5247
										FHY3-OE	0.0678705	0.225254	1.44141
										spl9spl15	0.0636173	-1.52475	-0.308587
										rSPL9-OE	5.41624e-34	5.89192	7.10808
										FHY3-OE/spl9spl15	0.0900141	-2.02475	-0.808587
									FHY3-OE/spl9spl15 vs	WT	1.01725e-22	3.64192	4.85808
										fhy3far1	6.85164e-51	10.7253	11.9414
										FHY3-OE	1.65917e-10	1.64192	2.85808
										spl9spl15	0.105642	-0.10808	1.10808
										rSPL9-OE	8.72753e-40	7.30859	8.52475
										fhy3far1/spl9spl15	0.0900141	0.808587	2.02475

## Sheet: Figure 6b raw data
			Raw data for Figure 6b (Quantification of the number of rosette branches)
No	WT	smxl6/7/8	SMXL6D-OE	spl9 spl15	SPL9-OE	smxl6/7/8/spl9 spl15	SMXL6D-OE/SPL9-OE			LSD(L)
1	9	7	12	10	3	10	4			genotype		p value	lwr	upr
2	8	7	11	10	4	11	5			WT vs	smxl6/7/8	1.05342e-05	0.914751	2.25192
3	8	7	12	11	3	9	5				SMXL6D-OE	3.50463e-10	-3.08525	-1.74808
4	8	7	11	10	4	9	4				spl9 spl15	8.84637e-09	-2.83525	-1.49808
5	9	6	8	11	4	10	5				SPL9-OE	8.02173e-22	3.83142	5.16858
6	9	6	11	9	4	10	6				smxl6/7/8/spl9 spl15	0.0700663	-2.08525	-0.748084
7	8	7	8	11	4	10	5				SMXL6D-OE/SPL9-OE	7.6699e-17	2.91475	4.25192
8	8	6	12	11	4	11	4			smxl6/7/8 vs	WT	1.05342e-05	-2.25192	-0.914751
9	7	7	11	9	4	8	4				SMXL6D-OE	3.7747e-19	-4.66858	-3.33142
10	8	7	11	11	4	8	5				spl9 spl15	8.98973e-18	-4.41858	-3.08142
11	8	6	11	11	3	10	4				SPL9-OE	4.81893e-13	2.24808	3.58525
12	9	7	10	11	4	10	5				smxl6/7/8/spl9 spl15	1.60046e-13	-3.66858	-2.33142
											SMXL6D-OE/SPL9-OE	7.24199e-08	1.33142	2.66858
										SMXL6D-OE vs	WT	3.50463e-10	1.74808	3.08525
											smxl6/7/8	3.7747e-19	3.33142	4.66858
											spl9 spl15	0.458792	-0.418583	0.918583
											SPL9-OE	4.64034e-33	6.24808	7.58525
											smxl6/7/8/spl9 spl15	0.0838744	0.331417	1.66858
											SMXL6D-OE/SPL9-OE	4.04941e-29	5.33142	6.66858
										spl9 spl15 vs	WT	8.84637e-09	1.49808	2.83525
											smxl6/7/8	8.98973e-18	3.08142	4.41858
											SMXL6D-OE	0.458792	-0.918583	0.418583
											SPL9-OE	5.07024e-32	5.99808	7.33525
											smxl6/7/8/spl9 spl15	0.0684025	0.0814173	1.41858
											SMXL6D-OE/SPL9-OE	5.5984e-28	5.08142	6.41858
										SPL9-OE vs	WT	8.02173e-22	-5.16858	-3.83142
											smxl6/7/8	4.81893e-13	-3.58525	-2.24808
											SMXL6D-OE	4.64034e-33	-7.58525	-6.24808
											spl9 spl15	5.07024e-32	-7.33525	-5.99808
											smxl6/7/8/spl9 spl15	9.6463e-29	-6.58525	-5.24808
											SMXL6D-OE/SPL9-OE	0.0778435	-1.58525	-0.248084
										smxl6/7/8/spl9 spl15 vs	WT	0.0700663	0.748084	2.08525
											smxl6/7/8	1.60046e-13	2.33142	3.66858
											SMXL6D-OE	0.0838744	-1.66858	-0.331417
											spl9 spl15	0.0684025	-1.41858	-0.0814173
											SPL9-OE	9.6463e-29	5.24808	6.58525
											SMXL6D-OE/SPL9-OE	2.23921e-24	4.33142	5.66858
										SMXL6D-OE/SPL9-OE vs	WT	7.6699e-17	-4.25192	-2.91475
											smxl6/7/8	7.24199e-08	-2.66858	-1.33142
											SMXL6D-OE	4.04941e-29	-6.66858	-5.33142
											spl9 spl15	5.5984e-28	-6.41858	-5.08142
											SPL9-OE	0.0778435	0.248084	1.58525
											smxl6/7/8/spl9 spl15	2.23921e-24	-5.66858	-4.33142

## Sheet: Figure 6e raw data
Raw data for Figure 6e (The transcript levels of SMXL6 and SMXL7)
Sample Name		Target Name	CT	deltCT	deltCT	deltdeltCT	mean	ratio		LSD(L)						LSD(L)
WL	WT	SMXL6	21.4503	22.5815	1.45906	2.7493	3.27628	0.839151		genotype		p value	lwr	upr		genotype		p value	lwr	upr
WL	WT	SMXL6	20.2263	22.1065	1.87304	3.66305		1.11805		WL WT SMXL6 vs	WL fhy3far1 SMXL6	2.50778e-06	0.455849	0.779256		WL WT SMXL7 vs	WL fhy3far1 SMXL7	6.3545e-05	0.500386	1.07316
WL	WT	SMXL6	20.3694	22.0697	1.77252	3.4165		1.0428			WL FHY3-OE SMXL6	1.83749e-10	-1.61137	-1.28797			WL FHY3-OE SMXL7	2.12204e-05	-1.17018	-0.597407
WL	WT	SMXL7	23.551	23.551	0.489522	1.40398	1.27856	1.09809			EOD-FR WT SMXL6	1.3834e-05	0.35973	0.683137			EOD-FR WT SMXL7	1.08613e-05	0.275003	0.847775
WL	WT	SMXL7	23.7973	23.7973	0.18221	1.13462		0.887421			EOD-FR fhy3far1 SMXL6	1.72732e-06	0.478386	0.801793			EOD-FR fhy3far1 SMXL7	5.39851e-05	-0.203442	0.36933
WL	WT	SMXL7	23.467	23.467	0.375268	1.29708		1.01449			EOD-FR FHY3OE SMXL6	0.077135	0.599719	0.923126			EOD-FR FHY3-OE SMXL7	1.42573e-05	-0.492649	0.0801236
WL	WT	PP2A	24.0406							WL fhy3far1 SMXL6 vs	WL WT SMXL6	2.50778e-06	-0.779256	-0.455849		WL fhy3far1 SMXL7 vs	WL WT SMXL7	6.3545e-05	-1.07316	-0.500386
WL	WT	PP2A	23.9796								WL FHY3-OE SMXL6	2.83536e-12	-2.22893	-1.90552			WL FHY3-OE SMXL7	2.54321e-08	-1.95695	-1.38418
WL	WT	PP2A	23.8423								EOD-FR WT SMXL6	0.219641	-0.257823	0.0655843			EOD-FR WT SMXL7	1.12084e-05	-0.51177	0.0610027
WL	fhy3 far1	SMXL6	22.6631	23.5743	0.511753	1.42578		0.435183			EOD-FR fhy3far1 SMXL6	0.766581	-0.139166	0.184241			EOD-FR fhy3far1 SMXL7	0.17229	-0.990215	-0.417442
WL	fhy3 far1	SMXL6	22.6318	23.633	0.0730126	1.05191		0.321069			EOD-FR FHY3OE SMXL6	7.64413e-05	-0.017834	0.305573			EOD-FR FHY3-OE SMXL7	6.72192e-06	-1.27942	-0.706649
WL	fhy3 far1	SMXL6	22.3264	23.2737	0.357635	1.28132		0.391091		WL FHY3-OE SMXL6 vs	WL WT SMXL6	1.83749e-10	1.28797	1.61137		WL FHY3-OE SMXL7 vs	WL WT SMXL7	2.12204e-05	0.597407	1.17018
WL	fhy3 far1	SMXL7	26.1906	26.1906	-2.10455	0.232524		0.181864			WL fhy3far1 SMXL6	2.83536e-12	1.90552	2.22893			WL fhy3far1 SMXL7	2.54321e-08	1.38418	1.95695
WL	fhy3 far1	SMXL7	25.4409	25.4409	-1.7349	0.300431		0.234976			EOD-FR WT SMXL6	4.97808e-12	1.8094	2.13281			EOD-FR WT SMXL7	1.27355e-07	1.1588	1.73157
WL	fhy3 far1	SMXL7	25.4427	25.4427	-1.81138	0.284918		0.222843			EOD-FR fhy3far1 SMXL6	2.49396e-12	1.92806	2.25146			EOD-FR fhy3far1 SMXL7	8.7954e-06	0.680351	1.25312
WL	fhy3 far1	PP2A	24.086								EOD-FR FHY3OE SMXL6	1.27825e-12	2.04939	2.3728			EOD-FR FHY3-OE SMXL7	0.000239153	0.391144	0.963917
WL	fhy3 far1	PP2A	23.7061							EOD-FR WT SMXL6 vs	WL WT SMXL6	1.3834e-05	-0.683137	-0.35973		EOD-FR WT SMXL7 vs	WL WT SMXL7	1.08613e-05	-0.847775	-0.275003
WL	fhy3 far1	PP2A	23.6313								WL fhy3far1 SMXL6	0.219641	-0.0655843	0.257823			WL fhy3far1 SMXL7	1.12084e-05	-0.0610027	0.51177
WL	FHY3-OE	SMXL6	16.9111	21.8638	2.99236	7.95772		2.42889			WL FHY3-OE SMXL6	4.97808e-12	-2.13281	-1.8094			WL FHY3-OE SMXL7	1.27355e-07	-1.73157	-1.1588
WL	FHY3-OE	SMXL6	16.0782	21.7313	3.09258	8.53018		2.60362			EOD-FR fhy3far1 SMXL6	0.13585	-0.0430471	0.28036			EOD-FR fhy3far1 SMXL7	0.00338816	-0.764831	-0.192058
WL	FHY3-OE	SMXL6	17.2233	22.0039	2.92401	7.58953		2.31651			EOD-FR FHY3OE SMXL6	0.00717076	0.0782852	0.401692			EOD-FR FHY3-OE SMXL7	7.95772e-05	-1.05404	-0.481265
WL	FHY3-OE	SMXL7	23.7647	23.7647	1.09145	2.13088		1.66663		EOD-FR fhy3far1 SMXL6 vs	WL WT SMXL6	1.72732e-06	-0.801793	-0.478386		EOD-FR fhy3far1 SMXL7 vs	WL WT SMXL7	5.39851e-05	-0.36933	0.203442
WL	FHY3-OE	SMXL7	23.4551	23.4551	1.36872	2.58241		2.01978			WL fhy3far1 SMXL6	0.766581	-0.184241	0.139166			WL fhy3far1 SMXL7	0.17229	0.417442	0.990215
WL	FHY3-OE	SMXL7	23.5989	23.5989	1.32903	2.51234		1.96498			WL FHY3-OE SMXL6	2.49396e-12	-2.25146	-1.92806			WL FHY3-OE SMXL7	8.7954e-06	-1.25312	-0.680351
WL	FHY3-OE	PP2A	24.8561								EOD-FR WT SMXL6	0.13585	-0.28036	0.0430471			EOD-FR WT SMXL7	0.00338816	0.192058	0.764831
WL	FHY3-OE	PP2A	24.8239								EOD-FR FHY3OE SMXL6	0.000128023	-0.0403712	0.283036			EOD-FR FHY3-OE SMXL7	4.81134e-05	-0.575593	-0.00282049
WL	FHY3-OE	PP2A	24.9279							EOD-FR FHY3OE SMXL6 vs	WL WT SMXL6	0.077135	-0.923126	-0.599719		EOD-FR FHY3-OE SMXL7 vs	WL WT SMXL7	1.42573e-05	-0.0801236	0.492649
EOD-FR	WT	SMXL6	22.8286	23.7852	0.5906	1.50587		0.459629			WL fhy3far1 SMXL6	7.64413e-05	-0.305573	0.017834			WL fhy3far1 SMXL7	6.72192e-06	0.706649	1.27942
EOD-FR	WT	SMXL6	22.7309	23.6631	0.70175	1.62648		0.49644			WL FHY3-OE SMXL6	1.27825e-12	-2.3728	-2.04939			WL FHY3-OE SMXL7	0.000239153	-0.963917	-0.391144
EOD-FR	WT	SMXL6	23.1559	24.0545	0.652057	1.57141		0.479631			EOD-FR WT SMXL6	0.00717076	-0.401692	-0.0782852			EOD-FR WT SMXL7	7.95772e-05	0.481265	1.05404
EOD-FR	WT	SMXL7	25.0748	25.0748	-0.698971	0.616011		0.481801			EOD-FR fhy3far1 SMXL6	0.000128023	-0.283036	0.0403712			EOD-FR fhy3far1 SMXL7	4.81134e-05	0.00282049	0.575593
EOD-FR	WT	SMXL7	25.2388	25.2388	-0.873871	0.545681		0.426793
EOD-FR	WT	SMXL7	25.6481	25.6481	-0.94153	0.52068		0.40724
EOD-FR	WT	PP2A	24.3758
EOD-FR	WT	PP2A	24.3649
EOD-FR	WT	PP2A	24.7066
EOD-FR	fhy3 far1	SMXL6	22.9207	23.7842	0.365029	1.28791		0.3931
EOD-FR	fhy3 far1	SMXL6	23.036	24.0001	-0.00531612	0.996322		0.304101
EOD-FR	fhy3 far1	SMXL6	22.5713	23.4841	0.3257	1.25327		0.382529
EOD-FR	fhy3 far1	SMXL7	26.0191	26.0191	-1.86994	0.273585		0.213979
EOD-FR	fhy3 far1	SMXL7	25.8638	25.8638	-1.86905	0.273754		0.214111
EOD-FR	fhy3 far1	SMXL7	25.2529	25.2529	-1.44312	0.36777		0.287644
EOD-FR	fhy3 far1	PP2A	24.1492
EOD-FR	fhy3 far1	PP2A	23.9948
EOD-FR	fhy3 far1	PP2A	23.8098
EOD-FR	FHY3-OE	SMXL6	22.4396	23.5466	1.22596	2.33912		0.713955
EOD-FR	FHY3-OE	SMXL6	20.4513	22.401	1.99162	3.97684		1.21383
EOD-FR	FHY3-OE	SMXL6	21.6199	23.0795	1.4317	2.69764		0.823385
EOD-FR	FHY3-OE	SMXL7	24.4269	24.4269	0.345622	1.2707		0.993851
EOD-FR	FHY3-OE	SMXL7	23.7069	23.7069	0.685725	1.60851		1.25806
EOD-FR	FHY3-OE	SMXL7	23.7058	23.7058	0.8054	1.74763		1.36687
EOD-FR	FHY3-OE	PP2A	24.7726
EOD-FR	FHY3-OE	PP2A	24.3926
EOD-FR	FHY3-OE	PP2A	24.5112

## Sheet: Supp Figure 1 raw data
	Raw data for Supplementary Figure 1 (The BRC1 expresson level)
	Sample Name		Target Name	CT	deltCT	deltdeltCT					LSD(L)
	WL	WT	BRC1	24.503	1.45659	2.74459					genotype		p value	lwr	upr
	WL	WT	BRC1	24.2426	1.74772	3.35827					WL-WT vs	WL-fhy3-11	1.01278e-08	-5.9591	-3.78023
	WL	WT	BRC1	24.0158	1.96061	3.89226						WL-far1-4	0.136907	-1.89877	0.280104
	WL	fhy3-11	BRC1	23.0142	3.17062	9.00433						WL-fhy3 far1	3.22699e-10	-7.05577	-4.8769
	WL	fhy3-11	BRC1	23.4301	2.89371	7.43179						WL-FHY3-OE	0.000794192	0.972563	3.15144
	WL	fhy3-11	BRC1	23.1151	3.02996	8.16788						EODFR-WT	2.14318e-08	-5.7401	-3.56123
	WL	far1-4	BRC1	24.0293	1.72565	3.30729						EODFR-fhy3-11	1.40874e-13	-10.2118	-8.0329
	WL	far1-4	BRC1	23.3167	2.34324	5.07442						EODFR-far1-4	2.48323e-07	-5.06577	-2.8869
	WL	far1-4	BRC1	24.0543	2.01505	4.04196						EODFR-fhy3 far1	3.63135e-14	-10.8901	-8.71123
	WL	fhy3 far1	BRC1	22.5386	3.29275	9.79977						EODFR-FHY3-OE	0.805479	-1.21977	0.959104
	WL	fhy3 far1	BRC1	23.0554	3.14003	8.81541					WL-fhy3-11 vs	WL-WT	1.01278e-08	3.78023	5.9591
	WL	fhy3 far1	BRC1	22.2894	3.21403	9.27942						WL-far1-4	1.80828e-07	2.9709	5.14977
	WL	FHY3-OE	BRC1	25.349	0.308684	1.23858						WL-fhy3 far1	0.0786364	-2.1861	-0.00722969
	WL	FHY3-OE	BRC1	25.5044	0.48026	1.395						WL-FHY3-OE	2.24665e-11	5.84223	8.0211
	WL	FHY3-OE	BRC1	25.525	0.233093	1.17535						EODFR-WT	0.67945	-0.870437	1.30844
	WL	WT	PP2A	25.9596								EODFR-fhy3-11	8.86167e-08	-5.3421	-3.16323
	WL	WT	PP2A	25.9903								EODFR-far1-4	0.102646	-0.196104	1.98277
	WL	WT	PP2A	25.9764								EODFR-fhy3 far1	8.24194e-09	-6.02044	-3.84156
	WL	fhy3-11	PP2A	26.1848								EODFR-FHY3-OE	1.57803e-08	3.6499	5.82877
	WL	fhy3-11	PP2A	26.3238							WL-far1-4 vs	WL-WT	0.136907	-0.280104	1.89877
	WL	fhy3-11	PP2A	26.145								WL-fhy3-11	1.80828e-07	-5.14977	-2.9709
	WL	far1-4	PP2A	25.755								WL-fhy3 far1	3.91272e-09	-6.24644	-4.06756
	WL	far1-4	PP2A	25.66								WL-FHY3-OE	2.21331e-05	1.7819	3.96077
	WL	far1-4	PP2A	26.0694								EODFR-WT	4.16454e-07	-4.93077	-2.7519
	WL	fhy3 far1	PP2A	25.8313								EODFR-fhy3-11	8.01725e-13	-9.40244	-7.22356
	WL	fhy3 far1	PP2A	26.1954								EODFR-far1-4	6.29726e-06	-4.25644	-2.07756
	WL	fhy3 far1	PP2A	25.5035								EODFR-fhy3 far1	1.84921e-13	-10.0808	-7.9019
	WL	FHY3-OE	PP2A	25.6576								EODFR-FHY3-OE	0.208353	-0.410437	1.76844
	WL	FHY3-OE	PP2A	25.9847							WL-fhy3 far1 vs	WL-WT	3.22699e-10	4.8769	7.05577
	WL	FHY3-OE	PP2A	25.7581								WL-fhy3-11	0.0786364	0.00722969	2.1861
	EOD-FR	WT	BRC1	23.0875	2.92807	7.61093						WL-far1-4	3.91272e-09	4.06756	6.24644
	EOD-FR	WT	BRC1	23.0098	3.08457	8.48295						WL-FHY3-OE	1.5305e-12	6.9389	9.11777
	EOD-FR	WT	BRC1	23.1333	2.97316	7.85252						EODFR-WT	0.0203826	0.22623	2.4051
	EOD-FR	fhy3-11	BRC1	21.8431	3.72039	13.181						EODFR-fhy3-11	6.59429e-06	-4.24544	-2.06656
	EOD-FR	fhy3-11	BRC1	22.2565	3.62241	12.3156						EODFR-far1-4	0.0010959	0.900563	3.07944
	EOD-FR	fhy3-11	BRC1	22.3311	3.56867	11.8653						EODFR-fhy3 far1	4.27875e-07	-4.92377	-2.7449
	EOD-FR	far1-4	BRC1	23.1377	2.84832	7.20162						EODFR-FHY3-OE	4.74048e-10	4.74656	6.92544
	EOD-FR	far1-4	BRC1	23.308	3.0081	8.04507					WL-FHY3-OE vs	WL-WT	0.000794192	-3.15144	-0.972563
	EOD-FR	far1-4	BRC1	23.6494	2.73915	6.67677						WL-fhy3-11	2.24665e-11	-8.0211	-5.84223
	EOD-FR	fhy3 far1	BRC1	22.0062	3.82908	14.2124						WL-far1-4	2.21331e-05	-3.96077	-1.7819
	EOD-FR	fhy3 far1	BRC1	22.5492	3.65818	12.6248						WL-fhy3 far1	1.5305e-12	-9.11777	-6.9389
	EOD-FR	fhy3 far1	BRC1	22.2546	3.65071	12.5596						EODFR-WT	4.0035e-11	-7.8021	-5.62323
	EOD-FR	FHY3-OE	BRC1	24.3085	1.92111	3.78714						EODFR-fhy3-11	2.91762e-15	-12.2738	-10.0949
	EOD-FR	FHY3-OE	BRC1	25.1376	1.66026	3.16075						EODFR-far1-4	2.61634e-10	-7.12777	-4.9489
	EOD-FR	FHY3-OE	BRC1	24.7807	1.78176	3.43846						EODFR-fhy3 far1	9.39459e-16	-12.9521	-10.7732
	EOD-FR	WT	PP2A	26.0156								EODFR-FHY3-OE	0.000443097	-3.28177	-1.1029
	EOD-FR	WT	PP2A	26.0943							EODFR-WT vs	WL-WT	2.14318e-08	3.56123	5.7401
	EOD-FR	WT	PP2A	26.1065								WL-fhy3-11	0.67945	-1.30844	0.870437
	EOD-FR	fhy3-11	PP2A	25.5635								WL-far1-4	4.16454e-07	2.7519	4.93077
	EOD-FR	fhy3-11	PP2A	25.8789								WL-fhy3 far1	0.0203826	-2.4051	-0.22623
	EOD-FR	fhy3-11	PP2A	25.8998								WL-FHY3-OE	4.0035e-11	5.62323	7.8021
	EOD-FR	far1-4	PP2A	25.986								EODFR-fhy3-11	4.02048e-08	-5.5611	-3.38223
	EOD-FR	far1-4	PP2A	26.3161								EODFR-far1-4	0.211374	-0.415104	1.76377
	EOD-FR	far1-4	PP2A	26.3885								EODFR-fhy3 far1	4.00273e-09	-6.23944	-4.06056
	EOD-FR	fhy3 far1	PP2A	25.8353								EODFR-FHY3-OE	3.38337e-08	3.4309	5.60977
	EOD-FR	fhy3 far1	PP2A	26.2074							EODFR-fhy3-11 vs	WL-WT	1.40874e-13	8.0329	10.2118
	EOD-FR	fhy3 far1	PP2A	25.9053								WL-fhy3-11	8.86167e-08	3.16323	5.3421
	EOD-FR	FHY3-OE	PP2A	26.2296								WL-far1-4	8.01725e-13	7.22356	9.40244
	EOD-FR	FHY3-OE	PP2A	26.7979								WL-fhy3 far1	6.59429e-06	2.06656	4.24544
	EOD-FR	FHY3-OE	PP2A	26.5625								WL-FHY3-OE	2.91762e-15	10.0949	12.2738
												EODFR-WT	4.02048e-08	3.38223	5.5611
												EODFR-far1-4	4.05513e-09	4.05656	6.23544
												EODFR-fhy3 far1	0.208783	-1.76777	0.411104
												EODFR-FHY3-OE	1.84663e-13	7.90256	10.0814
											EODFR-far1-4 vs	WL-WT	2.48323e-07	2.8869	5.06577
												WL-fhy3-11	0.102646	-1.98277	0.196104
												WL-far1-4	6.29726e-06	2.07756	4.25644
												WL-fhy3 far1	0.0010959	-3.07944	-0.900563
												WL-FHY3-OE	2.61634e-10	4.9489	7.12777
												EODFR-WT	0.211374	-1.76377	0.415104
												EODFR-fhy3-11	4.05513e-09	-6.23544	-4.05656
												EODFR-fhy3 far1	4.90803e-10	-6.91377	-4.7349
												EODFR-FHY3-OE	4.09015e-07	2.75656	4.93544
											EODFR-fhy3 far1 vs	WL-WT	3.63135e-14	8.71123	10.8901
												WL-fhy3-11	8.24194e-09	3.84156	6.02044
												WL-far1-4	1.84921e-13	7.9019	10.0808
												WL-fhy3 far1	4.27875e-07	2.7449	4.92377
												WL-FHY3-OE	9.39459e-16	10.7732	12.9521
												EODFR-WT	4.00273e-09	4.06056	6.23944
												EODFR-fhy3-11	0.208783	-0.411104	1.76777
												EODFR-far1-4	4.90803e-10	4.7349	6.91377
												EODFR-FHY3-OE	4.68068e-14	8.5809	10.7598
											EODFR-FHY3-OE vs	WL-WT	0.805479	-0.959104	1.21977
												WL-fhy3-11	1.57803e-08	-5.82877	-3.6499
												WL-far1-4	0.208353	-1.76844	0.410437
												WL-fhy3 far1	4.74048e-10	-6.92544	-4.74656
												WL-FHY3-OE	0.000443097	1.1029	3.28177
												EODFR-WT	3.38337e-08	-5.60977	-3.4309
												EODFR-fhy3-11	1.84663e-13	-10.0814	-7.90256
												EODFR-far1-4	4.09015e-07	-4.93544	-2.75656
												EODFR-fhy3 far1	4.68068e-14	-10.7598	-8.5809

[truncated: 15 more sheets: Supp Figure 2 raw data, Supp Figure 3 raw data, Supp Figure 4 raw data, Supp Figure 5 raw data, Supp Fig 8 raw data, Supp Figure 11 raw data, Supp Fig 12 raw data, Supp Fig 14 raw data, Supp Fig 16 raw data, Supp Fig 18 raw data, Protein Peptide for SMXL6, Protein Peptide for SPL9SBP, Protein Peptide for SPL15SBP, Protein Peptide for FHY3-I, raw data for Western and EMSA]
